# Supplementary material for: Integrating and visualizing primary data from prospective and legacy taxonomic literature
Source: Biodivers Data J. 2015 May 12;(3):e5063. doi: 10.3897/BDJ.3.e5063 (PMC4442254; doi:10.3897/BDJ.3.e5063)
Supplement: Supplementary material 1 — Global Biodiversity Information Facility: Taxa and Records [file biodiversity_data_journal-3-e5063-s001.zip]

Archive with 2 entries (2 files):
- gbif.csv
- gbifRecordsSummary.xlsx
