# Supplementary material for: Integrating and visualizing primary data from prospective and legacy taxonomic literature
Source: Biodivers Data J. 2015 May 12;(3):e5063. doi: 10.3897/BDJ.3.e5063 (PMC4442254; doi:10.3897/BDJ.3.e5063)
Supplement: Supplementary material 1 — Global Biodiversity Information Facility: Taxa and Records [file biodiversity_data_journal-3-e5063-s001.zip › gbifRecordsSummary.xlsx]

## Sheet: specimens
Specimens
Vertebrates	20805802	Birds	6231903
		other vertebrates	14573899
Insects	16702017	Hymenoptera	5156117
		other insects	11545900
Arachnids	859987	Spiders	517196
		other arachnids	342791
other animals	7368818	other animals	7368818
plants	46315187	plants	46315187
other kingdoms	6092431	other kingdoms	6092431

## Sheet: allRecords
All Records
Vertebrates	299176732	Birds	267212051
		other vertebrates	31964681
Insects	39510607	Hymenoptera	6726815
		other insects	32783792
Arachnids	1790141	Spiders	956937
		other arachnids	833204
other animals	18331359	other animals	18331359
plants	134454172	plants	134454172
other kingdoms	24062584	other kingdoms	24062584
